# Supplementary material for: A Novel Strategy for Selective Thyroid Hormone Determination Based on an Electrochemical Biosensor with Graphene Nanocomposite
Source: Sensors (Basel). 2023 Jan 5;23(2):602. doi: 10.3390/s23020602 (PMC9861372; doi:10.3390/s23020602)
Supplement: Supplementary file 1 [file sensors-23-00602-s001.zip]

Archive with 1 entries (1 files):
- sensors-2080070-supplementary.pdf
